# Supplementary material for: One new species and one new record for the genus Ninodes Warren from China (Lepidoptera, Geometridae, Ennominae)
Source: Zookeys. 2017 Jun 8;(679):55–63. doi: 10.3897/zookeys.679.12547 (PMC5523396; doi:10.3897/zookeys.679.12547)
Supplement: XML Treatment for Ninodes [file zookeys.679.12547-treatment1.xml]

<!DOCTYPE tp:taxon-treatment
  PUBLIC "-//TaxonX//DTD Taxonomic Treatment Publishing DTD v0 20100105//EN" "tax-treatment-NSO.dtd">
<tp:taxon-treatment xmlns:tp="http://www.plazi.org/taxpub"><tp:treatment-meta><kwd-group><label>Taxon classification</label><kwd><named-content xmlns:xlink="http://www.w3.org/1999/xlink" content-type="kingdom">Animalia</named-content></kwd><kwd><named-content xmlns:xlink="http://www.w3.org/1999/xlink" content-type="order">Lepidoptera</named-content></kwd><kwd><named-content xmlns:xlink="http://www.w3.org/1999/xlink" content-type="family">Geometridae</named-content></kwd></kwd-group><mixed-citation publication-type="journal"><person-group><name><surname>Li</surname><given-names>Xinxin</given-names></name><name><surname>Xue</surname><given-names>Dayong</given-names></name><name><surname>Jiang</surname><given-names>Nan</given-names></name></person-group><article-title>One new species and one new record for the genus <italic><tp:taxon-name><tp:taxon-name-part taxon-name-part-type="genus" reg="Ninodes">Ninodes</tp:taxon-name-part></tp:taxon-name></italic> Warren from China (<tp:taxon-name><tp:taxon-name-part taxon-name-part-type="order">Lepidoptera</tp:taxon-name-part></tp:taxon-name>, <tp:taxon-name><tp:taxon-name-part taxon-name-part-type="family">Geometridae</tp:taxon-name-part></tp:taxon-name>, <tp:taxon-name><tp:taxon-name-part taxon-name-part-type="subfamily">Ennominae</tp:taxon-name-part></tp:taxon-name>)</article-title><source>Zookeys</source><day>8</day><month>6</month><year>2017</year><volume>2017</volume><issue>679</issue><fpage>55</fpage><lpage>63</lpage><pub-id pub-id-type="doi">10.3897/zookeys.679.12547</pub-id></mixed-citation></tp:treatment-meta><tp:nomenclature><label>Genus</label><tp:taxon-name>
            <tp:taxon-name-part taxon-name-part-type="genus" reg="Ninodes">Ninodes</tp:taxon-name-part>
          </tp:taxon-name><tp:taxon-authority>Warren, 1894</tp:taxon-authority><tp:nomenclature-citation-list><tp:nomenclature-citation><tp:taxon-name>
                <tp:taxon-name-part taxon-name-part-type="genus" reg="Ninodes">Ninodes</tp:taxon-name-part>
              </tp:taxon-name><comment>Warren, 1894, Novit. zool., 1: 407. Type species: <tp:taxon-name><tp:taxon-name-part taxon-name-part-type="genus" reg="Ephyra">Ephyra</tp:taxon-name-part> <tp:taxon-name-part taxon-name-part-type="species" reg="splendens">splendens</tp:taxon-name-part></tp:taxon-name> Butler, 1878, by original designation.</comment></tp:nomenclature-citation></tp:nomenclature-citation-list></tp:nomenclature><tp:treatment-sec sec-type="description" id="SECID0EVIAC"><title>Generic characters.</title><p>Antenna filiform, ciliate in both sexes. Frons narrow, not protruding. Labial palpi narrow and short. Apex of forewing rounded; outer margin of both wings smooth, or slightly rounded. Forewing length: 7–13 mm. Wings usually pale yellow to yellow, with black or greyish brown markings. Forewing with Sc free, R<sub>1</sub> coincident with R<sub>2</sub>, R<sub>3+4</sub> stalked with R<sub>5</sub>, R<sub>3–5</sub> arising before anterior angle of cell, CuA<sub>1</sub> arising from or before posterior angle of cell; hindwing with Sc+R<sub>1</sub> close to cell less than one half of length of cell; Rs arising before anterior angle of cell; CuA<sub>1</sub> arising from or before posterior angle of cell. An elongate, unscaled, translucent fovea present in male. Male genitalia with uncus almost triangular; median process of gnathos small; valva with a narrow and strongly curved dorsal arm at valva base, with a tiny spine apically; juxta short; saccus broad and rounded; aedeagus short and narrow; vesica often with a sclerotized lobe and a patch of tiny spines. Female genitalia with papillae anales not elongate, slightly narrower terminally; antrum well sclerotized; ductus bursae short; ductus seminalis often with a sclerotized base, and separate from posterior part <!--PageBreak-->of corpus bursae; corpus bursae sclerotized and with longitudinal ribbing posteriorly; signum rounded, with long marginal and smaller central spines.</p></tp:treatment-sec><tp:treatment-sec sec-type="distribution" id="SECID0ENJAC"><title>Distribution.</title><p>China, Japan, Korean Peninsula, (Papua New Guinea, see below).</p></tp:treatment-sec><tp:treatment-sec sec-type="remarks" id="SECID0ESJAC"><title>Remarks.</title><p>Only one female specimen (the holotype) of <italic><tp:taxon-name><tp:taxon-name-part taxon-name-part-type="genus" reg="Ninodes">N.</tp:taxon-name-part> <tp:taxon-name-part taxon-name-part-type="species" reg="flavimedia">flavimedia</tp:taxon-name-part></tp:taxon-name></italic> was located in <named-content xmlns:xlink="http://www.w3.org/1999/xlink" content-type="dwc:institutional_code" xlink:type="simple">NHM</named-content>. Close examination of the holotype (Fig. <xref ref-type="fig" rid="F1">9</xref>) revealed that <italic><tp:taxon-name><tp:taxon-name-part taxon-name-part-type="genus" reg="Ninodes">N.</tp:taxon-name-part> <tp:taxon-name-part taxon-name-part-type="species" reg="flavimedia">flavimedia</tp:taxon-name-part></tp:taxon-name></italic> is quite different from its present congeners in both wing patterns and female genitalia. Further morphological study of <italic><tp:taxon-name><tp:taxon-name-part taxon-name-part-type="genus" reg="Ninodes">Ninodes</tp:taxon-name-part></tp:taxon-name></italic> and its related genera is needed to determine the correct taxonomic position of <italic><tp:taxon-name><tp:taxon-name-part taxon-name-part-type="genus" reg="Ninodes">N.</tp:taxon-name-part> <tp:taxon-name-part taxon-name-part-type="species" reg="flavimedia">flavimedia</tp:taxon-name-part></tp:taxon-name></italic>. Characters of <italic><tp:taxon-name><tp:taxon-name-part taxon-name-part-type="genus" reg="Ninodes">N.</tp:taxon-name-part> <tp:taxon-name-part taxon-name-part-type="species" reg="flavimedia">flavimedia</tp:taxon-name-part></tp:taxon-name></italic> are not included in the generic description above.</p><p>One male and one female probably belonging to <italic><tp:taxon-name><tp:taxon-name-part taxon-name-part-type="genus" reg="Ninodes">N.</tp:taxon-name-part> <tp:taxon-name-part taxon-name-part-type="species" reg="watanabei">watanabei</tp:taxon-name-part></tp:taxon-name></italic> are kept in the collection of <named-content xmlns:xlink="http://www.w3.org/1999/xlink" content-type="dwc:institutional_code" xlink:type="simple">ZFMK</named-content> (collected at “Tapaishan”, Shaanxi). Before recording this species as new to the Chinese fauna, the specimens must be checked closely and the identity proved by dissection (Dieter Stüning, pers. comm.).</p><p>
            <italic><tp:taxon-name><tp:taxon-name-part taxon-name-part-type="genus" reg="Ninodes">Ninodes</tp:taxon-name-part> <tp:taxon-name-part taxon-name-part-type="species" reg="miegi">miegi</tp:taxon-name-part></tp:taxon-name></italic> Sterneck, 1931 has been treated as a junior synonym of <italic><tp:taxon-name><tp:taxon-name-part taxon-name-part-type="genus" reg="Ninodes">N.</tp:taxon-name-part> <tp:taxon-name-part taxon-name-part-type="species" reg="splendens">splendens</tp:taxon-name-part></tp:taxon-name></italic> since <xref ref-type="bibr" rid="B6">Inoue (1956)</xref>. However, we found that the wing pattern of the holotype of <italic><tp:taxon-name><tp:taxon-name-part taxon-name-part-type="genus" reg="Ninodes">N.</tp:taxon-name-part> <tp:taxon-name-part taxon-name-part-type="species" reg="miegi">miegi</tp:taxon-name-part></tp:taxon-name></italic> (Fig. <xref ref-type="fig" rid="F1">6</xref>) is quite similar to <italic><tp:taxon-name><tp:taxon-name-part taxon-name-part-type="genus" reg="Ninodes">N.</tp:taxon-name-part> <tp:taxon-name-part taxon-name-part-type="species" reg="albarius">albarius</tp:taxon-name-part></tp:taxon-name></italic> (Figs <xref ref-type="fig" rid="F1">4</xref>, <xref ref-type="fig" rid="F1">5</xref>). The above two species were both originally described from Korea. We suspect that <italic><tp:taxon-name><tp:taxon-name-part taxon-name-part-type="genus" reg="Ninodes">N.</tp:taxon-name-part> <tp:taxon-name-part taxon-name-part-type="species" reg="miegi">miegi</tp:taxon-name-part></tp:taxon-name></italic> Sterneck, 1931 may be a senior synonym of <italic><tp:taxon-name><tp:taxon-name-part taxon-name-part-type="genus" reg="Ninodes">N.</tp:taxon-name-part> <tp:taxon-name-part taxon-name-part-type="species" reg="albarius">albarius</tp:taxon-name-part></tp:taxon-name></italic> and probably has to be restored from synonymy of <italic><tp:taxon-name><tp:taxon-name-part taxon-name-part-type="genus" reg="Ninodes">N.</tp:taxon-name-part> <tp:taxon-name-part taxon-name-part-type="species" reg="splendens">splendens</tp:taxon-name-part></tp:taxon-name></italic>. The female holotype of <italic><tp:taxon-name><tp:taxon-name-part taxon-name-part-type="genus" reg="Ninodes">N.</tp:taxon-name-part> <tp:taxon-name-part taxon-name-part-type="species" reg="miegi">miegi</tp:taxon-name-part></tp:taxon-name></italic> has to be checked carefully. We will discuss this taxonomic problem in the future revision of <italic><tp:taxon-name><tp:taxon-name-part taxon-name-part-type="genus" reg="Ninodes">Ninodes</tp:taxon-name-part></tp:taxon-name></italic>.</p><p>
            <italic><tp:taxon-name><tp:taxon-name-part taxon-name-part-type="genus" reg="Ninodes">Ninodes</tp:taxon-name-part> <tp:taxon-name-part taxon-name-part-type="species" reg="scintillans">scintillans</tp:taxon-name-part></tp:taxon-name></italic> Thierry-Mieg, 1915 was described as a distinct species, but listed as a junior synonym of <italic><tp:taxon-name><tp:taxon-name-part taxon-name-part-type="genus" reg="Ninodes">N.</tp:taxon-name-part> <tp:taxon-name-part taxon-name-part-type="species" reg="splendens">splendens</tp:taxon-name-part></tp:taxon-name></italic> by <xref ref-type="bibr" rid="B12">Scoble (1999)</xref>. After examining the type of <italic><tp:taxon-name><tp:taxon-name-part taxon-name-part-type="genus" reg="Ninodes">N.</tp:taxon-name-part> <tp:taxon-name-part taxon-name-part-type="species" reg="splendens">splendens</tp:taxon-name-part></tp:taxon-name></italic> at BMNH, a photo of a syntype of <italic><tp:taxon-name><tp:taxon-name-part taxon-name-part-type="genus" reg="Ninodes">N.</tp:taxon-name-part> <tp:taxon-name-part taxon-name-part-type="species" reg="scintillans">scintillans</tp:taxon-name-part></tp:taxon-name></italic> (coll. <named-content xmlns:xlink="http://www.w3.org/1999/xlink" content-type="dwc:institutional_code" xlink:type="simple">MNHN</named-content>) and specimens of both taxa in <named-content xmlns:xlink="http://www.w3.org/1999/xlink" content-type="dwc:institutional_code" xlink:type="simple">IZCAS</named-content>, we found that the male and female genitalia of them are in fact identical (Figs <xref ref-type="fig" rid="F2">16–18</xref>, <xref ref-type="fig" rid="F3">22</xref>, <xref ref-type="fig" rid="F3">23</xref>), although the wing patterns of <italic><tp:taxon-name><tp:taxon-name-part taxon-name-part-type="genus" reg="Ninodes">N.</tp:taxon-name-part> <tp:taxon-name-part taxon-name-part-type="species" reg="splendens">splendens</tp:taxon-name-part></tp:taxon-name></italic> (Figs <xref ref-type="fig" rid="F1">7</xref>, <xref ref-type="fig" rid="F1">8</xref>) and <italic><tp:taxon-name><tp:taxon-name-part taxon-name-part-type="genus" reg="Ninodes">N.</tp:taxon-name-part> <tp:taxon-name-part taxon-name-part-type="species" reg="scintillans">scintillans</tp:taxon-name-part></tp:taxon-name></italic> (Figs <xref ref-type="fig" rid="F1">10–12</xref>) are quite different, as described by Prout (<xref ref-type="bibr" rid="B11">1915</xref>) and Wehrli (<xref ref-type="bibr" rid="B16">1939</xref>). The identical genitalia are probably the reason why <xref ref-type="bibr" rid="B12">Scoble (1999)</xref> listed <italic><tp:taxon-name><tp:taxon-name-part taxon-name-part-type="genus" reg="Ninodes">N.</tp:taxon-name-part> <tp:taxon-name-part taxon-name-part-type="species" reg="scintillans">scintillans</tp:taxon-name-part></tp:taxon-name></italic> as a junior synonym of <italic><tp:taxon-name><tp:taxon-name-part taxon-name-part-type="genus" reg="Ninodes">N.</tp:taxon-name-part> <tp:taxon-name-part taxon-name-part-type="species" reg="splendens">splendens</tp:taxon-name-part></tp:taxon-name></italic>. However, the genitalia of the syntypes of <italic><tp:taxon-name><tp:taxon-name-part taxon-name-part-type="genus" reg="Ninodes">N.</tp:taxon-name-part> <tp:taxon-name-part taxon-name-part-type="species" reg="scintillans">scintillans</tp:taxon-name-part></tp:taxon-name></italic> have not been studied so far. Examination of the collecting localities and data of the Chinese specimens in <named-content xmlns:xlink="http://www.w3.org/1999/xlink" content-type="dwc:institutional_code" xlink:type="simple">IZCAS</named-content> and <named-content xmlns:xlink="http://www.w3.org/1999/xlink" content-type="dwc:institutional_code" xlink:type="simple">ZFMK</named-content> revealed that <italic><tp:taxon-name><tp:taxon-name-part taxon-name-part-type="genus" reg="Ninodes">N.</tp:taxon-name-part> <tp:taxon-name-part taxon-name-part-type="species" reg="splendens">splendens</tp:taxon-name-part></tp:taxon-name></italic> and <italic><tp:taxon-name><tp:taxon-name-part taxon-name-part-type="genus" reg="Ninodes">N.</tp:taxon-name-part> <tp:taxon-name-part taxon-name-part-type="species" reg="scintillans">scintillans</tp:taxon-name-part></tp:taxon-name></italic> are probably just seasonal forms of the same species, with typical <italic><tp:taxon-name><tp:taxon-name-part taxon-name-part-type="genus" reg="Ninodes">N.</tp:taxon-name-part> <tp:taxon-name-part taxon-name-part-type="species" reg="splendens">splendens</tp:taxon-name-part></tp:taxon-name></italic> being the first generation and <italic><tp:taxon-name><tp:taxon-name-part taxon-name-part-type="genus" reg="Ninodes">N.</tp:taxon-name-part> <tp:taxon-name-part taxon-name-part-type="species" reg="scintillans">scintillans</tp:taxon-name-part></tp:taxon-name></italic> the second. However, further morphological, biological, and molecular studies are needed to test this hypothesis. We will also discuss this problem in the future revision of <italic><tp:taxon-name><tp:taxon-name-part taxon-name-part-type="genus" reg="Ninodes">Ninodes</tp:taxon-name-part></tp:taxon-name></italic>.</p></tp:treatment-sec><tp:treatment-sec><!--Section generated to contain objects referenced in tp:taxon-treatment.--><fig id="F1" position="float" orientation="portrait"><label>Figures 1–12.</label><caption><p>Adults of <italic><tp:taxon-name><tp:taxon-name-part taxon-name-part-type="genus" reg="Ninodes">Ninodes</tp:taxon-name-part></tp:taxon-name></italic>. <bold>1–2</bold> <italic><tp:taxon-name><tp:taxon-name-part taxon-name-part-type="genus" reg="Ninodes">N.</tp:taxon-name-part> <tp:taxon-name-part taxon-name-part-type="species" reg="quadratus">quadratus</tp:taxon-name-part></tp:taxon-name></italic> sp. n. <bold>1</bold> male (holotype) <bold>2</bold> ditto, underside <bold>3</bold> <italic><tp:taxon-name><tp:taxon-name-part taxon-name-part-type="genus" reg="Ninodes">N.</tp:taxon-name-part> <tp:taxon-name-part taxon-name-part-type="species" reg="watanabei">watanabei</tp:taxon-name-part></tp:taxon-name></italic>, male (holotype, coll. <named-content xmlns:xlink="http://www.w3.org/1999/xlink" content-type="dwc:institutional_code" xlink:type="simple">NHM</named-content>) <bold>4–5</bold> <italic><tp:taxon-name><tp:taxon-name-part taxon-name-part-type="genus" reg="Ninodes">N.</tp:taxon-name-part> <tp:taxon-name-part taxon-name-part-type="species" reg="albarius">albarius</tp:taxon-name-part></tp:taxon-name></italic> <bold>4</bold> male <bold>5</bold> ditto, underside <bold>6</bold> <italic><tp:taxon-name><tp:taxon-name-part taxon-name-part-type="genus" reg="Ninodes">N.</tp:taxon-name-part> <tp:taxon-name-part taxon-name-part-type="species" reg="miegi">miegi</tp:taxon-name-part></tp:taxon-name></italic>, female (holotype, coll. <named-content xmlns:xlink="http://www.w3.org/1999/xlink" content-type="dwc:institutional_code" xlink:type="simple">SMTD</named-content>) <bold>7–8</bold> <italic><tp:taxon-name><tp:taxon-name-part taxon-name-part-type="genus" reg="Ninodes">N.</tp:taxon-name-part> <tp:taxon-name-part taxon-name-part-type="species" reg="splendens">splendens</tp:taxon-name-part></tp:taxon-name></italic> <bold>7</bold> male collected from Shanghai, May <bold>8</bold> ditto, underside <bold>9</bold> <italic><tp:taxon-name><tp:taxon-name-part taxon-name-part-type="genus" reg="Ninodes">N.</tp:taxon-name-part> <tp:taxon-name-part taxon-name-part-type="species" reg="flavimedia">flavimedia</tp:taxon-name-part></tp:taxon-name></italic>, female (holotype, coll. <named-content xmlns:xlink="http://www.w3.org/1999/xlink" content-type="dwc:institutional_code" xlink:type="simple">NHM</named-content>) <bold>10–12</bold> <italic><tp:taxon-name><tp:taxon-name-part taxon-name-part-type="genus" reg="Ninodes">N.</tp:taxon-name-part> <tp:taxon-name-part taxon-name-part-type="species" reg="splendens">splendens</tp:taxon-name-part></tp:taxon-name></italic> (“<italic><tp:taxon-name><tp:taxon-name-part taxon-name-part-type="species" reg="scintillans">scintillans</tp:taxon-name-part></tp:taxon-name></italic>”) <bold>10</bold> male, collected from Gansu in July <bold>11</bold> ditto, underside <bold>12</bold> male, collected from shanghai (syntype of <italic><tp:taxon-name><tp:taxon-name-part taxon-name-part-type="genus" reg="Ninodes">N.</tp:taxon-name-part> <tp:taxon-name-part taxon-name-part-type="species" reg="scintillans">scintillans</tp:taxon-name-part></tp:taxon-name></italic>, coll. <named-content xmlns:xlink="http://www.w3.org/1999/xlink" content-type="dwc:institutional_code" xlink:type="simple">MNHN</named-content>). Scale bar 1 cm.</p></caption><graphic xmlns:xlink="http://www.w3.org/1999/xlink" xlink:href="zookeys-679-055-g001.jpg" position="float" orientation="portrait" xlink:type="simple" id="oo_139506.jpg"/></fig><fig id="F2" position="float" orientation="portrait"><label>Figures 13–18.</label><caption><p>Male genitalia of <italic><tp:taxon-name><tp:taxon-name-part taxon-name-part-type="genus" reg="Ninodes">Ninodes</tp:taxon-name-part></tp:taxon-name></italic>. <bold>13</bold> <italic><tp:taxon-name><tp:taxon-name-part taxon-name-part-type="genus" reg="Ninodes">N.</tp:taxon-name-part> <tp:taxon-name-part taxon-name-part-type="species" reg="quadratus">quadratus</tp:taxon-name-part></tp:taxon-name></italic> sp. n. (paratype, <named-content xmlns:xlink="http://www.w3.org/1999/xlink" content-type="dwc:institutional_code" xlink:type="simple">IZCAS</named-content> slide no. Geom-04014) <bold>14</bold> <italic><tp:taxon-name><tp:taxon-name-part taxon-name-part-type="genus" reg="Ninodes">N.</tp:taxon-name-part> <tp:taxon-name-part taxon-name-part-type="species" reg="watanabei">watanabei</tp:taxon-name-part></tp:taxon-name></italic> (<named-content xmlns:xlink="http://www.w3.org/1999/xlink" content-type="dwc:institutional_code" xlink:type="simple">NHM</named-content> Inoue slide no. 05182). <bold>15</bold> <italic><tp:taxon-name><tp:taxon-name-part taxon-name-part-type="genus" reg="Ninodes">N.</tp:taxon-name-part> <tp:taxon-name-part taxon-name-part-type="species" reg="albarius">albarius</tp:taxon-name-part></tp:taxon-name></italic> (<named-content xmlns:xlink="http://www.w3.org/1999/xlink" content-type="dwc:institutional_code" xlink:type="simple">IZCAS</named-content> slide no. Geom-04015) <bold>16–18</bold> <italic><tp:taxon-name><tp:taxon-name-part taxon-name-part-type="genus" reg="Ninodes">N.</tp:taxon-name-part> <tp:taxon-name-part taxon-name-part-type="species" reg="splendens">splendens</tp:taxon-name-part></tp:taxon-name></italic> <bold>16</bold> collected from Japan, (syntype, <named-content xmlns:xlink="http://www.w3.org/1999/xlink" content-type="dwc:institutional_code" xlink:type="simple">NHM</named-content> <tp:taxon-name><tp:taxon-name-part taxon-name-part-type="family">Geometridae</tp:taxon-name-part></tp:taxon-name> slide no. 07899) <bold>17</bold> collected from Shanghai in May (<named-content xmlns:xlink="http://www.w3.org/1999/xlink" content-type="dwc:institutional_code" xlink:type="simple">IZCAS</named-content> slide no. Geom-04311) <bold>18</bold> collected from Gansu in July (“<italic><tp:taxon-name><tp:taxon-name-part taxon-name-part-type="species" reg="scintillans">scintillans</tp:taxon-name-part></tp:taxon-name></italic>”) (<named-content xmlns:xlink="http://www.w3.org/1999/xlink" content-type="dwc:institutional_code" xlink:type="simple">IZCAS</named-content> slide no. Geom-02339). Scale bars 1 mm.</p></caption><graphic xmlns:xlink="http://www.w3.org/1999/xlink" xlink:href="zookeys-679-055-g002.jpg" position="float" orientation="portrait" xlink:type="simple" id="oo_139508.jpg"/></fig><fig id="F3" position="float" orientation="portrait"><label>Figures 19–24.</label><caption><p>Female genitalia of <italic><tp:taxon-name><tp:taxon-name-part taxon-name-part-type="genus" reg="Ninodes">Ninodes</tp:taxon-name-part></tp:taxon-name></italic>. <bold>19</bold> <italic><tp:taxon-name><tp:taxon-name-part taxon-name-part-type="genus" reg="Ninodes">N.</tp:taxon-name-part> <tp:taxon-name-part taxon-name-part-type="species" reg="quadratus">quadratus</tp:taxon-name-part></tp:taxon-name></italic> sp. n. (paratype, <named-content xmlns:xlink="http://www.w3.org/1999/xlink" content-type="dwc:institutional_code" xlink:type="simple">IZCAS</named-content> slide no. Geom-04005) <bold>20</bold> <italic><tp:taxon-name><tp:taxon-name-part taxon-name-part-type="genus" reg="Ninodes">N.</tp:taxon-name-part> <tp:taxon-name-part taxon-name-part-type="species" reg="watanabei">watanabei</tp:taxon-name-part></tp:taxon-name></italic> (<named-content xmlns:xlink="http://www.w3.org/1999/xlink" content-type="dwc:institutional_code" xlink:type="simple">NHM</named-content> Inoue slide no. 05183) <bold>21</bold> <italic><tp:taxon-name><tp:taxon-name-part taxon-name-part-type="genus" reg="Ninodes">N.</tp:taxon-name-part> <tp:taxon-name-part taxon-name-part-type="species" reg="albarius">albarius</tp:taxon-name-part></tp:taxon-name></italic> (<named-content xmlns:xlink="http://www.w3.org/1999/xlink" content-type="dwc:institutional_code" xlink:type="simple">IZCAS</named-content> slide no. Geom-04046); <bold>22–23</bold> <italic><tp:taxon-name><tp:taxon-name-part taxon-name-part-type="genus" reg="Ninodes">N.</tp:taxon-name-part> <tp:taxon-name-part taxon-name-part-type="species" reg="splendens">splendens</tp:taxon-name-part></tp:taxon-name></italic> <bold>22</bold> collected from Shanghai in June (<named-content xmlns:xlink="http://www.w3.org/1999/xlink" content-type="dwc:institutional_code" xlink:type="simple">IZCAS</named-content> slide no. Geom-04052) <bold>23</bold> collected from Hubei in July (“<italic><tp:taxon-name><tp:taxon-name-part taxon-name-part-type="species" reg="scintillans">scintillans</tp:taxon-name-part></tp:taxon-name></italic>”) (<named-content xmlns:xlink="http://www.w3.org/1999/xlink" content-type="dwc:institutional_code" xlink:type="simple">IZCAS</named-content> slide no. Geom-02966) <bold>24</bold> <italic><tp:taxon-name><tp:taxon-name-part taxon-name-part-type="genus" reg="Ninodes">N.</tp:taxon-name-part> <tp:taxon-name-part taxon-name-part-type="species" reg="flavimedia">flavimedia</tp:taxon-name-part></tp:taxon-name></italic> (holotype, <named-content xmlns:xlink="http://www.w3.org/1999/xlink" content-type="dwc:institutional_code" xlink:type="simple">NHM</named-content> <tp:taxon-name><tp:taxon-name-part taxon-name-part-type="family">Geometridae</tp:taxon-name-part></tp:taxon-name> slide no. 7901, without scale). Scale bars 1 mm.</p></caption><graphic xmlns:xlink="http://www.w3.org/1999/xlink" xlink:href="zookeys-679-055-g003.jpg" position="float" orientation="portrait" xlink:type="simple" id="oo_139510.jpg"/></fig></tp:treatment-sec><ref-list><ref id="B6"><mixed-citation xmlns:xlink="http://www.w3.org/1999/xlink" xlink:type="simple">
          <person-group><name name-style="western"><surname>Inoue</surname><given-names>H</given-names></name></person-group> (<year>1956</year>) Check List of the <tp:taxon-name><tp:taxon-name-part taxon-name-part-type="order">Lepidoptera</tp:taxon-name-part></tp:taxon-name> of Japan. Pt. 3, Rikusuisha, Tokyo, 219–364, 217a.</mixed-citation></ref><ref id="B12"><mixed-citation xmlns:xlink="http://www.w3.org/1999/xlink" xlink:type="simple">
          <person-group><name name-style="western"><surname>Scoble</surname><given-names>MJ</given-names></name></person-group> (<year>1999</year>) <source>Geometrid Moths of the World: a catalogue (<tp:taxon-name><tp:taxon-name-part taxon-name-part-type="order">Lepidoptera</tp:taxon-name-part></tp:taxon-name>, <tp:taxon-name><tp:taxon-name-part taxon-name-part-type="family">Geometridae</tp:taxon-name-part></tp:taxon-name>). Volume 1 and 2.</source> <publisher-name>CSIRO Publishing and Apollo Books</publisher-name>, <publisher-loc>Stenstrup, Denmark</publisher-loc>, <size units="page">1016 pp</size>.</mixed-citation></ref><ref id="B11"><mixed-citation xmlns:xlink="http://www.w3.org/1999/xlink" xlink:type="simple">
          <person-group><name name-style="western"><surname>Prout</surname><given-names>LB</given-names></name></person-group> (<year>1912–1916</year>) <article-title>The Palaearctic Geometrae.</article-title> In: <person-group><name name-style="western"><surname>Seitz</surname><given-names>A</given-names></name></person-group> (<role>Ed.</role>) <issue-title>The Macrolepidoptera of the World.</issue-title> <source>Vol. 4. Alfred Kernen, Publisher, Stuttgart</source>, <fpage>1</fpage>–<lpage>479</lpage>.</mixed-citation></ref><ref id="B16"><mixed-citation xmlns:xlink="http://www.w3.org/1999/xlink" xlink:type="simple">
          <person-group><name name-style="western"><surname>Wehrli</surname><given-names>E</given-names></name></person-group> (<year>1939–1954</year>) <article-title>6. Subfamilie: <tp:taxon-name><tp:taxon-name-part taxon-name-part-type="subfamily">Geometrinae</tp:taxon-name-part></tp:taxon-name>.</article-title> In: <person-group><name name-style="western"><surname>Seitz</surname><given-names>A</given-names></name></person-group> (<role>Ed.</role>) <issue-title>Die Gross-Schmetterlinge der Erde.</issue-title> <source>Band 4 (Supplement). Die Spanner des Palaearktischen Faunengebiets. Verlag A. Kernen, Stuttgart</source>, <fpage>254</fpage>–<lpage>766</lpage>.</mixed-citation></ref></ref-list></tp:taxon-treatment>
