# Supplementary material for: One new species and one new record for the genus Ninodes Warren from China (Lepidoptera, Geometridae, Ennominae)
Source: Zookeys. 2017 Jun 8;(679):55–63. doi: 10.3897/zookeys.679.12547 (PMC5523396; doi:10.3897/zookeys.679.12547)
Supplement: XML Treatment for Ninodes albarius [file zookeys.679.12547-treatment3.xml]

<!DOCTYPE tp:taxon-treatment
  PUBLIC "-//TaxonX//DTD Taxonomic Treatment Publishing DTD v0 20100105//EN" "tax-treatment-NSO.dtd">
<tp:taxon-treatment xmlns:tp="http://www.plazi.org/taxpub"><tp:treatment-meta><kwd-group><label>Taxon classification</label><kwd><named-content xmlns:xlink="http://www.w3.org/1999/xlink" content-type="kingdom">Animalia</named-content></kwd><kwd><named-content xmlns:xlink="http://www.w3.org/1999/xlink" content-type="order">Lepidoptera</named-content></kwd><kwd><named-content xmlns:xlink="http://www.w3.org/1999/xlink" content-type="family">Geometridae</named-content></kwd></kwd-group><mixed-citation publication-type="journal"><person-group><name><surname>Li</surname><given-names>Xinxin</given-names></name><name><surname>Xue</surname><given-names>Dayong</given-names></name><name><surname>Jiang</surname><given-names>Nan</given-names></name></person-group><article-title>One new species and one new record for the genus <italic><tp:taxon-name><tp:taxon-name-part taxon-name-part-type="genus" reg="Ninodes">Ninodes</tp:taxon-name-part></tp:taxon-name></italic> Warren from China (<tp:taxon-name><tp:taxon-name-part taxon-name-part-type="order">Lepidoptera</tp:taxon-name-part></tp:taxon-name>, <tp:taxon-name><tp:taxon-name-part taxon-name-part-type="family">Geometridae</tp:taxon-name-part></tp:taxon-name>, <tp:taxon-name><tp:taxon-name-part taxon-name-part-type="subfamily">Ennominae</tp:taxon-name-part></tp:taxon-name>)</article-title><source>Zookeys</source><day>8</day><month>6</month><year>2017</year><volume>2017</volume><issue>679</issue><fpage>55</fpage><lpage>63</lpage><pub-id pub-id-type="doi">10.3897/zookeys.679.12547</pub-id></mixed-citation></tp:treatment-meta><tp:nomenclature><tp:taxon-name>
            <tp:taxon-name-part taxon-name-part-type="genus" reg="Ninodes">Ninodes</tp:taxon-name-part>
            <tp:taxon-name-part taxon-name-part-type="species" reg="albarius">albarius</tp:taxon-name-part>
          </tp:taxon-name><tp:taxon-authority>Beljaev &amp; Park, 1998</tp:taxon-authority><xref ref-type="fig" rid="F1">Figs 4</xref><xref ref-type="fig" rid="F1">, 5</xref><xref ref-type="fig" rid="F2">, 15</xref><xref ref-type="fig" rid="F3">, 21</xref><!--PageBreak--><tp:nomenclature-citation-list><tp:nomenclature-citation><tp:taxon-name>
                <tp:taxon-name-part taxon-name-part-type="genus" reg="Ninodes">Ninodes</tp:taxon-name-part> <tp:taxon-name-part taxon-name-part-type="species" reg="albarius">albarius</tp:taxon-name-part></tp:taxon-name><comment>Beljaev &amp; Park, 1998, <tp:taxon-name><tp:taxon-name-part taxon-name-part-type="genus" reg="Tinea">Tinea</tp:taxon-name-part></tp:taxon-name>, 15 (3): 243, figs 1, 4, 13. Holotype ♂, Gwangleung, Korea (<abbrev xmlns:xlink="http://www.w3.org/1999/xlink" content-type="institution" xlink:title="National Institute of Agricultural Science and Technology" id="ABBRID0EM4AE" xlink:type="simple">NIAST</abbrev>).</comment></tp:nomenclature-citation></tp:nomenclature-citation-list></tp:nomenclature><tp:treatment-sec sec-type="diagnosis" id="SECID0ER4AE"><title>Diagnosis.</title><p>
            <italic><tp:taxon-name><tp:taxon-name-part taxon-name-part-type="genus" reg="Ninodes">N.</tp:taxon-name-part> <tp:taxon-name-part taxon-name-part-type="species" reg="albarius">albarius</tp:taxon-name-part></tp:taxon-name></italic> is similar to <italic><tp:taxon-name><tp:taxon-name-part taxon-name-part-type="genus" reg="Ninodes">N.</tp:taxon-name-part> <tp:taxon-name-part taxon-name-part-type="species" reg="splendens">splendens</tp:taxon-name-part></tp:taxon-name></italic> externally, but can be distinguished by the following features: a broad, black band, reaching from costa to anal margin, is present at the base of the forewing, while in <italic><tp:taxon-name><tp:taxon-name-part taxon-name-part-type="genus" reg="Ninodes">N.</tp:taxon-name-part> <tp:taxon-name-part taxon-name-part-type="species" reg="splendens">splendens</tp:taxon-name-part></tp:taxon-name></italic>, it is absent or only present <!--PageBreak-->near the anal margin; in the male genitalia, the valvae are longer and narrower, more strongly pointed apically and with a group of strong spines near apex, the terminal part of the juxta is broader and incised, the cornuti are smaller and arranged in a short band. In the female genitalia, the antrum is shorter, the posterior part of the corpus bursae is narrower and more strongly sclerotized, and the signum is larger in <italic><tp:taxon-name><tp:taxon-name-part taxon-name-part-type="genus" reg="Ninodes">N.</tp:taxon-name-part> <tp:taxon-name-part taxon-name-part-type="species" reg="albarius">albarius</tp:taxon-name-part></tp:taxon-name></italic>. By the wing patterns, <italic><tp:taxon-name><tp:taxon-name-part taxon-name-part-type="genus" reg="Ninodes">N.</tp:taxon-name-part> <tp:taxon-name-part taxon-name-part-type="species" reg="albarius">albarius</tp:taxon-name-part></tp:taxon-name></italic> also resembles <italic><tp:taxon-name><tp:taxon-name-part taxon-name-part-type="genus" reg="Ninodes">N.</tp:taxon-name-part> <tp:taxon-name-part taxon-name-part-type="species" reg="quadratus">quadratus</tp:taxon-name-part></tp:taxon-name></italic> and <italic><tp:taxon-name><tp:taxon-name-part taxon-name-part-type="genus" reg="Ninodes">N.</tp:taxon-name-part> <tp:taxon-name-part taxon-name-part-type="species" reg="watanabei">watanabei</tp:taxon-name-part></tp:taxon-name></italic> in the basal black or greyish brown band, but it is different from <italic><tp:taxon-name><tp:taxon-name-part taxon-name-part-type="genus" reg="Ninodes">N.</tp:taxon-name-part> <tp:taxon-name-part taxon-name-part-type="species" reg="quadratus">quadratus</tp:taxon-name-part></tp:taxon-name></italic> by the absence of the quadrate patch near the tornus and the distinct distal spot on the upperside of the forewing, and differs from <italic><tp:taxon-name><tp:taxon-name-part taxon-name-part-type="genus" reg="Ninodes">N.</tp:taxon-name-part> <tp:taxon-name-part taxon-name-part-type="species" reg="watanabei">watanabei</tp:taxon-name-part></tp:taxon-name></italic> by the smaller size and the absence of the protrusion on the postmedial band between veins M<sub>1</sub> and M<sub>3</sub> of the forewing.</p></tp:treatment-sec><tp:treatment-sec sec-type="material" id="SECID0EBBAG"><title>Material examined.</title><p>
            <bold>CHINA: Henan</bold> (<named-content xmlns:xlink="http://www.w3.org/1999/xlink" content-type="dwc:institutional_code" xlink:type="simple">IZCAS</named-content>): 1♂, Tongbai, Shuiliandong, 300 m, coll. Shen Xiaocheng and Ren Yingdang; 2♂, Xinyang, Jigongshan, 250 m, 20–21.VII.2002, coll. Han Hongxiang. <bold>Shaanxi</bold> (<named-content xmlns:xlink="http://www.w3.org/1999/xlink" content-type="dwc:institutional_code" xlink:type="simple">IZCAS</named-content>): 1♂, Zhouzhi, Houzhenzi, 1350 m, 24.VI.1999, coll. Zhu Chaodong; 2♂1♀, Shangnan, Jinsixia, 777 m, 23–25.VII.2013, coll. Cui Le &amp; Jiang Nan; 1♂, Xunyang, Jinxinyuan, Shanzhuang, 386 m, 1–3.VIII.2014, coll. Ban Xiaoshuang. <bold>Gansu</bold> (<named-content xmlns:xlink="http://www.w3.org/1999/xlink" content-type="dwc:institutional_code" xlink:type="simple">IZCAS</named-content>): 3♂, Bikou, Baohuzhan, 645 m, 6–11.VIII.2016, coll. Cheng Rui &amp; Jiang Shan; 2♂1♀, Bikou, Bifenggou, 720 m, 8–10.VIII.2016, coll. Cheng Rui &amp; Jiang Shan. <bold>Hubei</bold> (<named-content xmlns:xlink="http://www.w3.org/1999/xlink" content-type="dwc:institutional_code" xlink:type="simple">IZCAS</named-content>): 11♂1♀, Yingshan, Wujiashan, 860 m, 28–30.VI.2014, coll. Cui Le, Jiang Nan &amp; Xue Dayong; 3♂1♀, Yingshan, Wujiashan, Jingqu, 500 m, 30.VI.2015, coll. Xue Dayong; 10♂, Luotian, Qingtaiguan, 560 m, 1–4.VII.2014, coll. Cui Le, Jiang Nan &amp; Xue Dayong; 1♂, Yunxi, Guanyinzhen, 289–305 m, coll. Ban Xiaoshuang.</p></tp:treatment-sec><tp:treatment-sec sec-type="distribution" id="SECID0EDCAG"><title>Distribution.</title><p>Korean peninsula and China (Henan, Shaanxi, Gansu, Hubei); this is a new record for China.</p><fig id="F3" position="float" orientation="portrait"><label>Figures 19–24.</label><caption><p>Female genitalia of <italic><tp:taxon-name><tp:taxon-name-part taxon-name-part-type="genus" reg="Ninodes">Ninodes</tp:taxon-name-part></tp:taxon-name></italic>. <bold>19</bold> <italic><tp:taxon-name><tp:taxon-name-part taxon-name-part-type="genus" reg="Ninodes">N.</tp:taxon-name-part> <tp:taxon-name-part taxon-name-part-type="species" reg="quadratus">quadratus</tp:taxon-name-part></tp:taxon-name></italic> sp. n. (paratype, <named-content xmlns:xlink="http://www.w3.org/1999/xlink" content-type="dwc:institutional_code" xlink:type="simple">IZCAS</named-content> slide no. Geom-04005) <bold>20</bold> <italic><tp:taxon-name><tp:taxon-name-part taxon-name-part-type="genus" reg="Ninodes">N.</tp:taxon-name-part> <tp:taxon-name-part taxon-name-part-type="species" reg="watanabei">watanabei</tp:taxon-name-part></tp:taxon-name></italic> (<named-content xmlns:xlink="http://www.w3.org/1999/xlink" content-type="dwc:institutional_code" xlink:type="simple">NHM</named-content> Inoue slide no. 05183) <bold>21</bold> <italic><tp:taxon-name><tp:taxon-name-part taxon-name-part-type="genus" reg="Ninodes">N.</tp:taxon-name-part> <tp:taxon-name-part taxon-name-part-type="species" reg="albarius">albarius</tp:taxon-name-part></tp:taxon-name></italic> (<named-content xmlns:xlink="http://www.w3.org/1999/xlink" content-type="dwc:institutional_code" xlink:type="simple">IZCAS</named-content> slide no. Geom-04046); <bold>22–23</bold> <italic><tp:taxon-name><tp:taxon-name-part taxon-name-part-type="genus" reg="Ninodes">N.</tp:taxon-name-part> <tp:taxon-name-part taxon-name-part-type="species" reg="splendens">splendens</tp:taxon-name-part></tp:taxon-name></italic> <bold>22</bold> collected from Shanghai in June (<named-content xmlns:xlink="http://www.w3.org/1999/xlink" content-type="dwc:institutional_code" xlink:type="simple">IZCAS</named-content> slide no. Geom-04052) <bold>23</bold> collected from Hubei in July (“<italic><tp:taxon-name><tp:taxon-name-part taxon-name-part-type="species" reg="scintillans">scintillans</tp:taxon-name-part></tp:taxon-name></italic>”) (<named-content xmlns:xlink="http://www.w3.org/1999/xlink" content-type="dwc:institutional_code" xlink:type="simple">IZCAS</named-content> slide no. Geom-02966) <bold>24</bold> <italic><tp:taxon-name><tp:taxon-name-part taxon-name-part-type="genus" reg="Ninodes">N.</tp:taxon-name-part> <tp:taxon-name-part taxon-name-part-type="species" reg="flavimedia">flavimedia</tp:taxon-name-part></tp:taxon-name></italic> (holotype, <named-content xmlns:xlink="http://www.w3.org/1999/xlink" content-type="dwc:institutional_code" xlink:type="simple">NHM</named-content> <tp:taxon-name><tp:taxon-name-part taxon-name-part-type="family">Geometridae</tp:taxon-name-part></tp:taxon-name> slide no. 7901, without scale). Scale bars 1 mm.</p></caption><graphic xmlns:xlink="http://www.w3.org/1999/xlink" xlink:href="zookeys-679-055-g003.jpg" position="float" orientation="portrait" xlink:type="simple" id="oo_139510.jpg"/></fig></tp:treatment-sec><tp:treatment-sec><!--Section generated to contain objects referenced in tp:taxon-treatment.--><fig id="F1" position="float" orientation="portrait"><label>Figures 1–12.</label><caption><p>Adults of <italic><tp:taxon-name><tp:taxon-name-part taxon-name-part-type="genus" reg="Ninodes">Ninodes</tp:taxon-name-part></tp:taxon-name></italic>. <bold>1–2</bold> <italic><tp:taxon-name><tp:taxon-name-part taxon-name-part-type="genus" reg="Ninodes">N.</tp:taxon-name-part> <tp:taxon-name-part taxon-name-part-type="species" reg="quadratus">quadratus</tp:taxon-name-part></tp:taxon-name></italic> sp. n. <bold>1</bold> male (holotype) <bold>2</bold> ditto, underside <bold>3</bold> <italic><tp:taxon-name><tp:taxon-name-part taxon-name-part-type="genus" reg="Ninodes">N.</tp:taxon-name-part> <tp:taxon-name-part taxon-name-part-type="species" reg="watanabei">watanabei</tp:taxon-name-part></tp:taxon-name></italic>, male (holotype, coll. <named-content xmlns:xlink="http://www.w3.org/1999/xlink" content-type="dwc:institutional_code" xlink:type="simple">NHM</named-content>) <bold>4–5</bold> <italic><tp:taxon-name><tp:taxon-name-part taxon-name-part-type="genus" reg="Ninodes">N.</tp:taxon-name-part> <tp:taxon-name-part taxon-name-part-type="species" reg="albarius">albarius</tp:taxon-name-part></tp:taxon-name></italic> <bold>4</bold> male <bold>5</bold> ditto, underside <bold>6</bold> <italic><tp:taxon-name><tp:taxon-name-part taxon-name-part-type="genus" reg="Ninodes">N.</tp:taxon-name-part> <tp:taxon-name-part taxon-name-part-type="species" reg="miegi">miegi</tp:taxon-name-part></tp:taxon-name></italic>, female (holotype, coll. <named-content xmlns:xlink="http://www.w3.org/1999/xlink" content-type="dwc:institutional_code" xlink:type="simple">SMTD</named-content>) <bold>7–8</bold> <italic><tp:taxon-name><tp:taxon-name-part taxon-name-part-type="genus" reg="Ninodes">N.</tp:taxon-name-part> <tp:taxon-name-part taxon-name-part-type="species" reg="splendens">splendens</tp:taxon-name-part></tp:taxon-name></italic> <bold>7</bold> male collected from Shanghai, May <bold>8</bold> ditto, underside <bold>9</bold> <italic><tp:taxon-name><tp:taxon-name-part taxon-name-part-type="genus" reg="Ninodes">N.</tp:taxon-name-part> <tp:taxon-name-part taxon-name-part-type="species" reg="flavimedia">flavimedia</tp:taxon-name-part></tp:taxon-name></italic>, female (holotype, coll. <named-content xmlns:xlink="http://www.w3.org/1999/xlink" content-type="dwc:institutional_code" xlink:type="simple">NHM</named-content>) <bold>10–12</bold> <italic><tp:taxon-name><tp:taxon-name-part taxon-name-part-type="genus" reg="Ninodes">N.</tp:taxon-name-part> <tp:taxon-name-part taxon-name-part-type="species" reg="splendens">splendens</tp:taxon-name-part></tp:taxon-name></italic> (“<italic><tp:taxon-name><tp:taxon-name-part taxon-name-part-type="species" reg="scintillans">scintillans</tp:taxon-name-part></tp:taxon-name></italic>”) <bold>10</bold> male, collected from Gansu in July <bold>11</bold> ditto, underside <bold>12</bold> male, collected from shanghai (syntype of <italic><tp:taxon-name><tp:taxon-name-part taxon-name-part-type="genus" reg="Ninodes">N.</tp:taxon-name-part> <tp:taxon-name-part taxon-name-part-type="species" reg="scintillans">scintillans</tp:taxon-name-part></tp:taxon-name></italic>, coll. <named-content xmlns:xlink="http://www.w3.org/1999/xlink" content-type="dwc:institutional_code" xlink:type="simple">MNHN</named-content>). Scale bar 1 cm.</p></caption><graphic xmlns:xlink="http://www.w3.org/1999/xlink" xlink:href="zookeys-679-055-g001.jpg" position="float" orientation="portrait" xlink:type="simple" id="oo_139506.jpg"/></fig><fig id="F2" position="float" orientation="portrait"><label>Figures 13–18.</label><caption><p>Male genitalia of <italic><tp:taxon-name><tp:taxon-name-part taxon-name-part-type="genus" reg="Ninodes">Ninodes</tp:taxon-name-part></tp:taxon-name></italic>. <bold>13</bold> <italic><tp:taxon-name><tp:taxon-name-part taxon-name-part-type="genus" reg="Ninodes">N.</tp:taxon-name-part> <tp:taxon-name-part taxon-name-part-type="species" reg="quadratus">quadratus</tp:taxon-name-part></tp:taxon-name></italic> sp. n. (paratype, <named-content xmlns:xlink="http://www.w3.org/1999/xlink" content-type="dwc:institutional_code" xlink:type="simple">IZCAS</named-content> slide no. Geom-04014) <bold>14</bold> <italic><tp:taxon-name><tp:taxon-name-part taxon-name-part-type="genus" reg="Ninodes">N.</tp:taxon-name-part> <tp:taxon-name-part taxon-name-part-type="species" reg="watanabei">watanabei</tp:taxon-name-part></tp:taxon-name></italic> (<named-content xmlns:xlink="http://www.w3.org/1999/xlink" content-type="dwc:institutional_code" xlink:type="simple">NHM</named-content> Inoue slide no. 05182). <bold>15</bold> <italic><tp:taxon-name><tp:taxon-name-part taxon-name-part-type="genus" reg="Ninodes">N.</tp:taxon-name-part> <tp:taxon-name-part taxon-name-part-type="species" reg="albarius">albarius</tp:taxon-name-part></tp:taxon-name></italic> (<named-content xmlns:xlink="http://www.w3.org/1999/xlink" content-type="dwc:institutional_code" xlink:type="simple">IZCAS</named-content> slide no. Geom-04015) <bold>16–18</bold> <italic><tp:taxon-name><tp:taxon-name-part taxon-name-part-type="genus" reg="Ninodes">N.</tp:taxon-name-part> <tp:taxon-name-part taxon-name-part-type="species" reg="splendens">splendens</tp:taxon-name-part></tp:taxon-name></italic> <bold>16</bold> collected from Japan, (syntype, <named-content xmlns:xlink="http://www.w3.org/1999/xlink" content-type="dwc:institutional_code" xlink:type="simple">NHM</named-content> <tp:taxon-name><tp:taxon-name-part taxon-name-part-type="family">Geometridae</tp:taxon-name-part></tp:taxon-name> slide no. 07899) <bold>17</bold> collected from Shanghai in May (<named-content xmlns:xlink="http://www.w3.org/1999/xlink" content-type="dwc:institutional_code" xlink:type="simple">IZCAS</named-content> slide no. Geom-04311) <bold>18</bold> collected from Gansu in July (“<italic><tp:taxon-name><tp:taxon-name-part taxon-name-part-type="species" reg="scintillans">scintillans</tp:taxon-name-part></tp:taxon-name></italic>”) (<named-content xmlns:xlink="http://www.w3.org/1999/xlink" content-type="dwc:institutional_code" xlink:type="simple">IZCAS</named-content> slide no. Geom-02339). Scale bars 1 mm.</p></caption><graphic xmlns:xlink="http://www.w3.org/1999/xlink" xlink:href="zookeys-679-055-g002.jpg" position="float" orientation="portrait" xlink:type="simple" id="oo_139508.jpg"/></fig></tp:treatment-sec></tp:taxon-treatment>
